# Supplementary material for: Performance Monitoring via Functional Near Infrared Spectroscopy for Virtual Reality Based Basic Life Support Training
Source: Front Neurosci. 2019 Dec 12;13:1336. doi: 10.3389/fnins.2019.01336 (PMC6920174; doi:10.3389/fnins.2019.01336)
Supplement: TABLE S2 — Pairwise comparison (p values) between groups. [file Table_2.xlsx]

## Sheet: Sayfa1
Post-hoc test results between pairwise comparisons of scores on day 1 by using Mann-Whitney U Test
	Group 1 (VR-BLS-) vs. Group 2 (VR+BLS-)	Group 1 (VR-BLS-) vs. Group 3 (VR+BLS+)	Group 1 (VR-BLS-) vs. Group 4 (VR- BLS+)	Group 2 (VR+BLS-) vs. Group 3 (VR+BLS+)	Group 2 (VR+BLS-) vs. Group 4 (VR-BLS+)	Group 3 (VR+BLS+) vs. Group 4 (VR-BLS+)
Pairwise comparison (p values)	0.835	<0,001	<0,001	<0,001	<0,001	0.037
